# Supplementary material for: Choosing the right path: enhancement of biologically relevant sets of genes or proteins using pathway structure
Source: Genome Biol. 2009 Apr 24;10(4):R44. doi: 10.1186/gb-2009-10-4-r44 (PMC2688935; doi:10.1186/gb-2009-10-4-r44)
Supplement: Additional data file 4 — P-values for KEGG [44] pathways after cyclopamine treatment of developing X. laevis, designed to inhibit SHH signaling, using microarray data from GEO [45] [GEO:GSE8293]. P-values were obtained using SEPEA_NT1, SEPEA_NT2, SEPEA_NT3, GSEA and maxmean analyses with 1,000 randomizations to compute significance. [file gb-2009-10-4-r44-S4.xls]

## Sheet: Sheet1
PathID	Path description	SEPEA_NT1	SEPEA_NT1*	GSEA	MaxMean	SEPEA_NT2	SEPEA_NT2*	SEPEA_NT3
path:xla00020		0.937	0.662	0.468	1	0.995	0.68	0.97
path:xla00030		0.294	0.471	0.164	0.676	0.265	0.699	0.029
path:xla00040		0.903	0.625	0.682	0.663	0.911	0.443	0.949
path:xla00051		0.72	0.804	0.346	1	0.742	0.611	0.112
path:xla00052		0.237	0.415	0.282	0.767	0.433	0.767	0.064
path:xla00053		0.914	0.914	0.416	0.697	0.771	0.46	0.633
path:xla00061		0.629	0.632	0.621	1	0.737	0.781	0.954
path:xla00062		0.594	0.605	0.857	0.749	0.636	0.72	0.673
path:xla00071		0.614	0.617	0.863	1	0.621	0.64	0.967
path:xla00072		0.54	0.54	0.483	1	0.555	0.645	0.805
path:xla00100		0.102	0.028	0.965	0.959	0.332	0.539	0.941
path:xla00120		0.973	0.624	0.77	1	0.984	0.129	1
path:xla00130		1	1	1	1	1	0.756	1
path:xla00140		1	1	1	1	1	1	1
path:xla00150		0.971	0.971	0.519	1	0.966	1	0.982
path:xla00190		0.592	0.601	0.778	1	0.691	0.968	0.999
path:xla00220		0.787	0.607	0.552	1	0.636	0.692	0.622
path:xla00230		0.277	0.142	0.496	1	0.326	0.638	0.978
path:xla00232		1	1	1	1	1	0.185	1
path:xla00240		0.298	0.379	0.396	1	0.392	1	0.165
path:xla00251		0.333	0.372	0.393	1	0.316	0.387	0.099
path:xla00252		0.955	0.793	0.437	1	0.966	0.524	0.818
path:xla00260		0.25	0.259	0.32	1	0.221	0.787	0.128
path:xla00271		0.846	0.14	0.002	0.879	0.926	0.285	0.838
path:xla00272		0.491	0.342	0.675	0.772	0.561	0.115	0.411
path:xla00280		0.942	0.608	0.759	1	0.773	0.377	0.957
path:xla00281		0.829	0.799	0.645	0.984	0.784	0.629	0.922
path:xla00290		0.578	0.717	0.309	0.496	0.554	0.781	0.487
path:xla00300		0.287	0.287	0.181	0.682	0.269	0.696	0.534
path:xla00310		0.956	0.862	0.323	1	0.715	0.273	0.773
path:xla00330		0.676	0.688	0.425	1	0.688	0.727	0.467
path:xla00340		0.941	0.941	0.491	1	0.902	0.727	0.894
path:xla00350		0.986	0.981	0.419	1	0.981	0.896	1
path:xla00360		0.68	0.104	0.88	0.609	0.698	0.971	0.983
path:xla00361		0.754	0.754	0.654	1	0.874	0.142	0.988
path:xla00380		0.809	0.913	0.413	1	0.861	0.871	1
path:xla00400		0.84	0.84	0.452	0.946	0.872	0.83	0.868
path:xla00410		0.532	0.697	0.626	1	0.581	0.876	0.202
path:xla00430		0.394	0.394	0.761	0.697	0.427	0.699	0.694
path:xla00440		0.943	0.943	0.539	1	0.899	0.416	0.966
path:xla00450		0.729	0.36	0.047	0.927	0.671	0.896	0.668
path:xla00460	Cyanoamino acid metabolism	0.024	0.024	0.878	0.944	0.024	0.395	0.354
path:xla00480	Glutathione metabolism	0.046	0.158	0.872	0.926	0.156	0.016	0.903
path:xla00500		0.869	0.831	0.406	1	0.834	0.159	1
path:xla00510		0.913	0.766	0.514	0.982	0.938	0.796	0.916
path:xla00511		0.944	0.944	0.632	1	0.964	0.85	0.791
path:xla00512		0.985	0.926	0.468	1	0.946	0.97	0.999
path:xla00520		0.807	0.79	0.687	1	0.817	0.924	0.966
path:xla00521		0.707	0.569	0.054	1	0.731	0.816	1
path:xla00530		0.961	0.941	0.443	1	0.933	0.608	0.99
path:xla00531		0.549	0.549	0.598	0.087	0.581	0.937	0.838
path:xla00532		0.146	0.146	0.002	0.858	0.148	0.556	0.767
path:xla00533		0.669	0.644	0.803	1	0.69	0.173	0.936
path:xla00534		0.588	0.993	0.513	1	0.537	0.705	0.278
path:xla00550	Peptidoglycan biosynthesis	0.031	0.031	0	0.384	0.031	0.999	0.09
path:xla00561	Glycerolipid metabolism	0.011	0.069	0.268	0.86	0.113	0.023	0.847
path:xla00562	Inositol phosphate metabolism	0.8	0.767	0.213	1	0.838	0.086	0.999
path:xla00563		0.088	0.088	0.982	1	0.238	0.74	0.676
path:xla00564		0.254	0.195	0.004	1	0.263	0.229	0.14
path:xla00565		0.409	0.172	0.346	1	0.513	0.276	0.331
path:xla00590		0.954	0.948	0.291	1	0.87	0.21	0.942
path:xla00591		0.812	0.826	0.415	1	0.8	0.861	1
path:xla00592		1	1	1	1	1	0.815	1
path:xla00600		0.684	0.515	0.343	0.898	0.616	1	0.562
path:xla00601		0.233	0.233	0.018	1	0.178	0.636	0.855
path:xla00602		0.627	0.669	0.806	1	0.731	0.218	0.799
path:xla00604		0.939	0.939	0.491	1	0.858	0.774	0.965
path:xla00620		0.589	0.698	0.447	1	0.692	0.863	0.178
path:xla00624		1	1	0.534	1	0.99	0.676	1
path:xla00625		0.52	0.52	0.168	1	0.498	0.989	0.871
path:xla00630		0.721	0.357	0.236	0.881	0.579	0.497	0.761
path:xla00632		0.922	0.881	0.169	1	0.886	0.42	1
path:xla00640		0.351	0.662	0.678	1	0.619	0.88	0.191
path:xla00641		0.933	0.74	0.315	1	0.904	0.72	1
path:xla00643		0.61	0.61	0.327	1	0.612	0.698	1
path:xla00650		0.662	0.703	0.397	1	0.654	0.601	0.692
path:xla00670		0.839	0.136	0.074	0.442	0.544	0.707	0.929
path:xla00680	Methane metabolism	0.065	0.132	0.81	0.288	0.061	0.171	0.302
path:xla00710		0.46	0.402	0.296	1	0.434	0.181	0.057
path:xla00720		0.625	0.624	0.311	0.992	0.62	0.421	0.84
path:xla00740		0.916	0.997	0.449	1	0.897	0.645	0.927
path:xla00750		1	1	1	1	1	0.964	1
path:xla00760		0.639	0.658	0.48	0.775	0.692	1	0.164
path:xla00770		0.87	0.87	0.474	1	0.869	0.696	1
path:xla00785		0.721	0.721	0.343	1	0.644	0.872	0.914
path:xla00790		0.601	0.638	0.405	0.858	0.628	0.634	0.878
path:xla00791		0.232	0.232	0.829	0.359	0.355	0.706	0.275
path:xla00830	Retinol metabolism	0.089	0.203	0.151	1	0.059	0.348	0.016
path:xla00860		0.488	0.727	0.409	1	0.608	0.307	0.891
path:xla00900		0.528	0.553	0.607	0.578	0.652	0.753	0.583
path:xla00903		0.893	0.893	0.334	1	0.91	0.648	0.929
path:xla00910		0.14	0.106	0.28	1	0.157	0.928	0.363
path:xla00920	Sulfur metabolism	0.015	0.016	0.012	0.684	0.007	0.128	0.041
path:xla00930	Caprolactam degradation	0.646	0.646	0.503	0.835	0.639	0.006	0.975
path:xla00940		0.085	0.085	0.842	0.063	0.102	0.633	0.258
path:xla00960		0.127	0.104	0.88	0.343	0.136	0.116	0.533
path:xla00970		0.176	0.176	0.069	0.984	0.226	0.142	0.489
path:xla00980		0.121	0.047	0.899	0.725	0.18	0.24	1
path:xla00982	Drug metabolism - cytochrome P450	0.046	0.046	0.899	1	0.053	0.057	0.095
path:xla00983	Drug metabolism - other enzymes -	0.34	0.505	0.571	1	0.445	0.057	0.23
path:xla01030		0.619	0.509	0.454	1	0.609	0.498	0.993
path:xla01031		0.098	0.426	0.487	1	0.499	0.625	0.878
path:xla01032		0.643	0.62	0.878	0.58	0.666	0.498	0.912
path:xla01040		0.693	0.743	0.78	1	0.812	0.654	1
path:xla01430		0.655	0.655	0.589	1	0.691	0.831	0.683
path:xla02010	ABC transporters	0.053	0.053	0	0.195	0.045	0.688	0.103
path:xla03010	Ribosome	0.887	0.888	0.462	1	0.817	0.045	0.792
path:xla03020		0.455	0.455	0.209	0.664	0.376	0.837	0.543
path:xla03022	Basal transcription factors	0.025	0.024	0.006	0.844	0.01	0.382	0.251
path:xla03030	DNA replication	0.34	0.38	0.462	1	0.463	0.011	0.083
path:xla03050	Proteasome	0.039	0.039	0.011	0.801	0.05	0.465	0.097
path:xla03060	Protein export	0.919	0.919	0.562	1	0.994	0.072	0.931
path:xla03410		0.141	0.287	0.83	0.992	0.213	0.996	0.045
path:xla03420		0.495	0.495	0.181	1	0.513	0.334	0.08
path:xla03430		0.245	0.245	0.454	0.966	0.304	0.503	0.027
path:xla03440		0.244	0.068	0.47	1	0.295	0.296	0.094
path:xla03450		0.95	0.977	0.599	1	0.95	0.136	0.987
path:xla04010	MAPK signaling	0.013	0.053	0.836	1	0.02	0.993	0.178
path:xla04012	ErbB signaling	0.103	0.103	0.87	1	0.1	0.067	0.959
path:xla04020	Calcium signaling pathway	0.904	0.904	0.498	1	0.808	0.089	0.868
path:xla04070		0.684	0.684	0.071	1	0.512	0.802	0.815
path:xla04110		0.429	0.429	0.142	1	0.377	0.515	0.82
path:xla04115		0.212	0.212	0.266	1	0.214	0.375	0.69
path:xla04120		0.678	0.678	0.732	1	0.673	0.191	0.909
path:xla04130		0.462	0.683	0.29	1	0.521	0.685	0.356
path:xla04140		0.773	0.729	0.466	1	0.869	0.648	0.986
path:xla04150		0.599	0.661	0.607	1	0.516	0.843	0.875
path:xla04210		0.664	0.664	0.829	1	0.65	0.666	0.957
path:xla04310		0.398	0.388	0.458	1	0.363	0.667	0.773
path:xla04330		0.92	0.876	0.117	0.989	0.81	0.375	0.518
path:xla04340		0.382	0.544	0.867	0.984	0.399	0.877	0.595
path:xla04350		0.803	0.516	0.75	1	0.796	0.579	0.048
path:xla04370		0.738	0.738	0.538	1	0.739	0.567	0.999
path:xla04630	Jak-STAT signaling	0.076	0.085	0.651	0.878	0.07	0.739	0.057
path:xla04914	Progesterone-mediated oocyte maturation	0.39	0.39	0.363	1	0.421	0.087	0.857
path:xla00010		0.916	0.729	0.383	1	0.935	0.44	0.901
